# Supplementary material for: Synchronous Sound Recognition and Energy Harvesting by Flexible Piezoelectric PLLA/VB2 Composites
Source: Polymers (Basel). 2024 Apr 11;16(8):1071. doi: 10.3390/polym16081071 (PMC11053639; doi:10.3390/polym16081071)
Supplement: Supplementary file 1 [file polymers-16-01071-s001.zip]

Archive with 1 entries (1 files):
- polymers-2934521-supplementary.pdf
